# Supplementary material for: Increased Early Processing of Task-Irrelevant Auditory Stimuli in Older Adults
Source: PLoS One. 2016 Nov 2;11(11):e0165645. doi: 10.1371/journal.pone.0165645 (PMC5091907; doi:10.1371/journal.pone.0165645)
Supplement: S1 File — Raw data analyzed in the current study. (XLSX) [file pone.0165645.s003.xlsx]

## Sheet: dataset
Demographics / Neuropsych										Local Peak Latency								Mean Amplitude								PCA
Age Group	EC Group	EC Percentile Score	AMNART	Visual Acuity	Years of Education	Mean Hearing Loss	MMSE	Number of VIS targets	Gender	LPkL AudAttend Easy Nov Fz	LPkL AudAttend Easy Std Fz	LPkL AudAttend Hard Nov Fz	LPkL AudAttend Hard Std Fz	LPkL AudIgnore Easy Nov Fz	LPkL AudIgnore Easy Std Fz	LPkL AudIgnore Hard Nov Fz	LPkL AudIgnore Hard Std Fz	MeanAmp AudAttend highLoad Nov Fz-Cz 12 clust	MeanAmp AudAttend highLoad Std Fz-Cz 12 clust	MeanAmp AudAttend lowLoad Nov Fz-Cz 12 clust	MeanAmp AudAttend lowLoad Std Fz-Cz 12 clust	MeanAmp AudIgnore lowLoad Nov Fz-Cz 12 clust	MeanAmp AudIgnore lowLoad Std Fz-Cz 12 clust	MeanAmp AudIgnore highLoad Nov Fz-Cz 12 clust	MeanAmp AudIgnore highLoad Std Fz-Cz 12 clust	TF3SF1 AudAttend lowload Nov	TF3SF1 AudAttend lowload Std	TF3SF1 AudAttend lowload Tar	TF3SF1 AudAttend highload Nov	TF3SF1 AudAttend highload Std	TF3SF1 AudAttend highload Tar	TF3SF1 AudIgnore lowload Nov	TF3SF1 AudIgnore lowload Std	TF3SF1 AudIgnore lowload Tar	TF3SF1 AudIgnore highload Nov	TF3SF1 AudIgnore highload Std	TF3SF1 AudIgnore highload Tar	TF4SF1 AudAttend lowload Nov	TF4SF1 AudAttend lowload Std	TF4SF1 AudAttend lowload Tar	TF4SF1 AudAttend highload Nov	TF4SF1 AudAttend highload Std	TF4SF1 AudAttend highload Tar	TF4SF1 AudIgnore lowload Nov	TF4SF1 AudIgnore lowload Std	TF4SF1 AudIgnore lowload Tar	TF4SF1 AudIgnore highload Nov	TF4SF1 AudIgnore highload Std	TF4SF1 AudIgnore highload Tar
Young	Average	62.43	116	1	12	0	30	8	F	90.33	100.27	87.35	109.97	174.58	123.39	115.68	89.34	4.18	-1.3	5.05	-0.74	0.15	0.73	-1.83	0.1	3.22	-1.4	-0.79	2.28	-1.18	-0.88	-0.24	0.54	-0.52	-1.24	-0.23	0.19	4.64	0.79	0.7	4.13	0.78	0.88	-0.65	0.5	-1.08	-0.56	0.52	1.21
Young	High	80.93	122	1	17	0	30	9	F	132.08	127.36	128.36	126.86	125.62	113.44	122.14	135.56	-5.52	-8.97	-4.88	-8.61	-6.42	-9.52	-6.09	-7.73	-2.93	-7.11	-9.24	-3.79	-7.54	-7.31	-6.43	-9.33	-10.13	-6.19	-6.24	-10.54	-2.61	-4.61	-3.45	-2.87	-4.58	-3.43	-4.58	-6.3	-3.7	-4.66	-4.96	-4.21
Young	Average	64.83	113	1	16	0	30	6	F	94.31	143.76	93.81	144.51	134.82	123.39	87.35	126.86	-0.58	-5.07	-1.19	-5.58	-4.91	-7.1	0.67	-5.18	-1.25	-2.59	-2.93	-0.72	-3.38	-3.86	-3.67	-4.66	-10.21	0.48	-2.77	-3.45	-0.98	-6.58	-5.93	-1.25	-6.28	-5.07	-4.28	-8.22	-7.22	0.56	-6.18	-7.61
Young	Average	66.33	121	1.25	16.5	0	30	7	M	104.75	103.26	102.76	101.27	98.53	99.53	101.52	108.23	-12.86	-9.06	-10.74	-7.91	-12.62	-9.74	-10.22	-8.99	-6.84	-7.84	-8.69	-8.01	-9.22	-11.3	-9.42	-10.28	-11.6	-7.17	-8.66	-11.46	-3.11	0.36	-0.04	-3.21	0.83	-0.66	-5.58	-1.87	-0.14	-4.02	-2.16	-2.11
Young	Average	62	122	1	15	0	29	6	F	141.77	113.69	98.78	118.91	135.31	124.13	101.76	111.46	-4.69	-5.41	-5.76	-6.33	-5.82	-6.71	-5.64	-7.26	-3.25	-4.57	-6.28	-3.14	-2.86	-7.95	-1.89	-3.1	-4.69	-3.22	-4.02	-7.93	-3.49	-3.47	-4.95	-1.87	-3.43	-4.76	-3.39	-2.89	-1.03	-1.98	-3.67	-2.06
Young	Average	50.43	120	1	15	0	30	7	M	99.03	103.26	104	106.98	104.25	104.25	103.75	100.77	-6.18	-5.95	-3.66	-5.72	-5.68	-6.71	-5.33	-6.21	-4.39	-7.1	-5.79	-8.29	-7.34	-8.08	-5.31	-8	-6.28	-7.15	-8	-6.02	1.6	-0.65	1.65	-0.61	-2.01	-0.45	-0.35	-2.44	-0.32	-0.6	-1.98	1.43
Young	High	85.33	121	0.67	17	0	30	9	M	131.34	127.11	129.85	124.38	123.39	113.69	130.09	123.39	-0.81	-4.2	0.24	-4.04	0.76	-3.57	-0.13	-3.6	0.89	-2.67	-4.83	0.55	-2.95	-2.22	2.23	-1.59	-0.95	1.75	-1.21	-2.91	0.17	-3.06	-4.22	-1.26	-3.11	-1.82	0.97	-2.47	-0.11	-0.73	-1.08	-1.91
Old-Old	Average	65.67	128	0.4	20	27.14	29	8	F	130.59	132.08	114.94	121.89	125.87	133.33	128.11	133.33	-7.09	-4.57	-4.6	-5.64	-9.35	-7.87	-7.12	-7.31	-4.03	-5.16	-4.78	-6.15	-4.09	-5.94	-9.57	-7.66	-8.21	-6.73	-6.18	-8.18	-3.33	-4.93	-3.16	-4.77	-3.23	-2.53	-7.13	-6.53	-5.02	-5.38	-6.27	-6.04
Old-Old	High	94.75	124	0.8	14	25	29	9	F	120.15	107.73	109.47	110.21	132.83	84.12	108.47	109.72	-3.86	-7.12	-4.1	-7.44	-0.54	-0.53	-5.77	-8.87	-1.93	-5	-8.25	-1.93	-5.13	-7.01	-0.01	-0.61	-2.1	-5.07	-8.47	-10.45	-0.28	-5.35	-0.99	-0.08	-4.67	-1.62	-0.56	-0.43	-0.19	-2.67	-7.48	1.37
Young Old	Average	44.33	113	0.67	14	13.75	29	6	F	111.21	111.95	114.69	110.96	111.21	107.98	110.71	116.43	-6.74	-5.45	-3.76	-4.68	-4.61	-5.53	-4.76	-4.27	-3.8	-3.93	-5.67	-5.67	-4.88	-7.02	-3.46	-4.88	-4.07	-3	-3.84	-5.76	-0.47	-2.41	1.28	-1.49	-2.08	0.89	-3.33	-2.92	-0.43	-4.43	-2.74	-0.35
Old-Old	Average	40.5	115	0.67	12	34.14	27	3	F	101.76	140.78	115.18	119.16	97.54	113.94	102.01	111.46	-5.66	-5.71	-5.09	-4.74	-6.26	-9.46	-8.4	-8.91	-6.18	-2.86	-8.96	-5.97	-3.85	-12.12	-9.44	-8.6	-13.08	-11.8	-7.8	-12.22	-0.51	-5.3	-5.1	-0.65	-4.34	-3.41	-1.48	-7.03	-3.91	-2.5	-6.1	-3.23
Old-Old	High	69.67	120	0.67	12	34.29	30	5	F	100.27	109.47	100.52	105.99	107.73	104.75	98.04	103.75	-13.42	-12.49	-9.58	-10.12	-9.74	-11.02	-10	-8.73	-11.44	-13.54	-17.44	-16.57	-14.21	-19.23	-12.46	-14.73	-16.56	-13.86	-12.2	-16.52	-4.9	-0.28	-2.81	-6.41	-5.59	-0.99	-5.02	-2.42	-2.39	-3.1	-2.82	-0.19
Young Old	Average	62.82	120	0.67	12	3.57	30	7	M	118.66	127.86	112.45	129.1	121.4	134.57	105.24	133.57	-3.31	-5.27	-4.64	-3.8	-10.69	-8.52	-5.61	-5.63	-5.27	-1.18	-5.19	-4.11	-2.87	-5.85	-12.77	-8.19	-10.71	-7.98	-5.03	-5.31	-5.38	-5.78	-3.7	-4.71	-6.89	-3.19	-11.2	-11.68	-10.5	-6.2	-8.36	-7.65
Young Old	Average	39.33	124	0.67	16	16.67	30	6	F	105	104.5	102.26	112.2	100.77	98.78	99.53	105.49	-9.97	-8.29	-11.78	-8.28	-7.3	-7.49	-7.44	-7.35	-11.74	-8.84	-11.22	-10.38	-8.1	-10.39	-7.97	-9.85	-9.33	-9.54	-9	-9.95	-6.73	-3.26	-1.23	-4.62	-3.95	-1.04	-4.94	-4.72	-1.97	-3.23	-4.52	-3.83
Old-Old	Average	50	121	0.8	16	12.14	29	4	M	138.3	126.12	133.82	132.08	132.08	125.87	129.1	123.63	-6.64	-7.3	-8.07	-5.96	-12.14	-9.35	-12.68	-9.7	-4.76	-4.62	-5.49	-4.05	-5.13	-7.04	-11.26	-9.37	-11.07	-11.1	-9.29	-11.28	-8.71	-5.68	-7.41	-8.05	-6.16	-6.99	-12.18	-8.99	-9.26	-12.56	-8.71	-8.58
Young Old	Average	51.83	107	1	16	0	30	7	M	109.72	109.72	108.23	112.7	103.01	110.96	107.98	127.86	-4.67	-3.9	-5.12	-4.58	-6.52	-4.95	-4.08	-3.17	-6.46	-6.16	-7.98	-6.18	-5.09	-7.01	-6.48	-4.08	-7.28	-3.58	-2.44	-5.1	-6.64	-2.91	-1.49	-5.45	-3.43	-0.53	-4.05	-3.78	-2.87	-3.04	-2.33	-3.37
Young Old	Average	51.67	99	0.67	12.5	18.33	27	5	F	106.74	104.25	98.04	104.75	108.47	114.94	100.27	104.5	-7.4	-8.34	-5.31	-8	-14.92	-14.45	-14.25	-15.02	-5.26	-8.42	-9.1	-6.91	-7.98	-10.26	-17.52	-18.14	-18.46	-16.97	-17.69	-20.04	3.68	0.05	4.98	4.34	0	1.2	-9.1	-11.83	-5.26	-9.68	-10.97	-5.91
Young Old	Average	47.33	103	0.8	13	17.86	29	5	F	97.54	97.79	129.35	99.03	113.94	121.15	127.36	122.64	3.14	-0.48	3.8	-0.69	-4.02	-4.98	-4.64	-6.41	3.86	0.71	-0.16	5.73	1.81	-1.68	-2.52	-3.62	-5.03	-2.35	-3.82	-4.79	3.2	-2.58	-2.75	-1.88	-2.3	-0.18	-4.82	-4.75	-4.98	-5.44	-5.61	-5.5
Old-Old	Average	41.67	111	0.67	12	26.36	28	6	F	144.76	81.14	113.94	159.17	104.75	109.97	99.78	110.96	-1.27	0.57	1.27	0.35	-11.13	-11.2	-8.09	-6.54	1.52	-0.3	-0.49	-2.79	1.51	1.55	-13.74	-13.17	-17.69	-10.22	-7.68	-11.35	0.13	1.59	1.74	0.65	-0.58	3.7	-3.31	-5.59	-0.67	-1.73	-3.75	-3.16
Young	High	81.77	125	1.25	16	0.4	30	9	F	128.85	114.19	128.6	109.47	127.36	114.69	133.08	118.91	-2.63	-7.92	-0.09	-6.73	-4.19	-7.32	-0.84	-7.03	0.52	-6.24	-7.29	-1.65	-7.6	-6.19	-1.13	-7.25	-7.35	0.55	-5.01	-5.98	-0.34	-2.92	-4.87	0.09	-2.88	-4.52	-2.24	-1.99	-4.18	-0.05	-1.88	-2.27
Young Old	Average	46.67	104	0.8	16	9.64	29	5	F	110.46	109.22	104	104	104.5	99.28	105.49	105.74	-4.36	-2.92	-3.45	-2.59	-3.99	-3.37	-2.24	-2.61	-4.17	-3.76	-3.19	-5.66	-4.71	-6.03	-5.18	-4.65	-3.4	-3.95	-3.89	-4.52	-0.61	1.27	3.31	-0.15	2.22	4.1	0.32	1.38	3.72	-0.22	0.85	3.85
Old-Old	Average	54.5	118	0.25	16	26.67	27	8	F	101.02	117.17	100.52	108.23	105	98.53	98.04	107.98	-3.17	-2.73	-1.7	-2.05	-4.36	-2.19	-2.19	-2.3	-1.44	-1.16	-0.16	-3.57	-1.88	-4.02	-6.59	-3.56	-4.89	-4.4	-2.87	-4.01	-0.84	0.18	0.35	-1.16	0.65	-1.04	-1.18	-0.59	-0.77	1.89	-0.59	0.56
Middle	High	76.67	122	0.8	16	33.46	30	7	M	117.92	121.89	124.63	120.15	114.44	119.16	113.94	121.15	-9.94	-9.79	-9.95	-11.33	-7.17	-8.25	-8.69	-9.21	-8.25	-10.65	-13.41	-9.46	-9.51	-14.47	-7.28	-6.46	-13.93	-6	-6.55	-10.61	-13.08	-12.31	-12.75	-12.29	-10.67	-4.69	-7.85	-7.45	-5.52	-8.75	-9.08	-6.64
Young	High	78.82	120	1	16	0	30	7	M	105.24	117.42	97.29	112.45	103.26	134.57	119.41	121.89	-0.03	-4.62	-1.79	-4.26	-1.9	-1.92	-2.72	-3.86	-1.57	-3.68	-4.6	-2.46	-3.89	-1.83	1.54	2.27	1.52	-1.72	-2.42	-2.98	-3.34	-3.04	-3.8	0.22	-2.58	0.39	3.16	-0.67	0.37	-0.98	-1.46	-3.23
Middle	High	85.48	116	1	14	0	30	6	M	123.39	118.91	112.95	111.21	106.74	110.71	101.02	117.17	0.36	-0.45	-0.2	-1.9	-3.26	-5.73	-2.02	-4.3	-1.18	-0.36	0.56	-0.49	0.53	-0.23	-4.84	-6.97	-8.31	-3.76	-4.5	-6.26	1.46	0.75	3.06	1.93	1.15	2.58	-0.12	-5.02	1.82	1.75	-2.57	0.94
Middle	High	86.58	128	1	20	0	30	9	M	107.48	114.19	97.29	116.18	107.48	112.2	102.76	117.42	-1.65	-6.93	-2.64	-5.94	-3.03	-5.15	-1.46	-3.8	-4.7	-5.74	-5.72	-4.52	-7.05	-5.79	-4.16	-6.34	-7.67	-2.45	-3.16	-5.13	0.48	-2.15	-0.17	1.78	-3.37	-0.43	0.01	-4.47	1.8	2.5	-1.93	1.4
Middle	High	71.5	101	0.5	12	17.58	29	8	M	99.28	113.69	101.27	105.24	94.31	105.74	97.54	105	-7.95	-8.24	-6.95	-7.53	-7.6	-8.08	-6.62	-7.65	-7.36	-7.39	-8.71	-9.66	-9.06	-10.29	-9.32	-9.93	-10.83	-8.66	-10.1	-9.77	-4.74	-4.74	-2.83	-4.76	-4.73	-1.4	-4.17	-3.09	-1.69	-3.84	-2.15	-1.85
Middle	Average	60	110	1	13	5.42	30	9	M	101.27	107.23	105.74	106.98	116.18	105	107.73	109.72	-6.79	-3.89	-4.01	-3.74	-6.08	-5.06	-4.73	-3.86	-3.34	-3.74	-2.18	-5.55	-3.57	-2.8	-5.14	-4.73	-6.22	-4.17	-4.16	-5.59	-2.23	-0.9	-0.76	-2.31	-0.55	-0.02	-1.57	-0.69	-0.59	-1.45	-0.99	-0.08
Middle	High	76.17	128	1.25	16	0	30	9	F	112.45	124.63	132.33	135.07	119.91	140.53	133.82	122.39	-4.32	-4.44	-5.5	-4.58	-5.98	-5.28	-6.58	-5.98	-1.44	-2.36	-4.14	0.62	-1.52	-1.24	-2.32	-3.19	-5.48	-3.14	-4.24	-5.75	-1.94	-2.21	-1.11	-3.81	-2.82	-3.26	-3.82	-4.7	-3.27	-5.06	-3.82	-3.09
Middle	High	75.6	123	0.8	14	23.08	28	8	M	155.69	144.26	136.31	135.07	147.99	133.57	150.22	132.58	-8.04	-9.05	-3.35	-4.62	-9.05	-7.94	-6.26	-4.46	-0.08	-0.48	-8.19	-1.95	-5.31	-5.33	-3.25	-1.83	-5.87	-2.55	-0.82	-3.22	-8.1	-7.16	-8.85	-12.36	-10.08	-10.78	-10.39	-10.1	-12.66	-10.29	-7.6	-9.64
Middle	High	70.67	125	1	16	4.64	29	7	F	114.44	114.44	105	133.33	101.52	116.92	103.01	104.75	-7.81	-5.05	-7.86	-6.68	-9.4	-8.05	-7.07	-4.83	-8.22	-5.1	-6.29	-6.61	-2.51	-4.94	-9.66	-6.87	-7.28	-8.68	-6.95	-2.28	-5.44	-5.95	-0.62	-9.47	-6.25	-3.55	-2.13	-4.98	-3.89	-6.6	-2.37	-4.98
Young	High	86.27	114	1	16	0	30	9	M	96.05	105.24	98.53	106.49	95.3	103.26	96.55	105	-5.05	-5.15	-7.74	-4.99	-6.37	-7.03	-4.41	-4.08	-7.98	-6.36	-6.75	-4.85	-6.75	-11	-7.91	-7.51	-10.07	-4.87	-4.94	-8.99	1.89	0.88	3.88	1.08	-0.63	1.05	2.53	0.06	1.31	1.79	1.2	0.34
Middle	Average	43.83	110	1.25	12	0	29	6	F	106.74	128.85	105.49	113.94	118.17	92.57	95.55	102.76	-7.16	-6.91	-8.48	-7.76	-7.46	-6.68	-8.72	-8.09	-9.7	-6.75	-8	-6.65	-8.16	-7.28	-7.94	-9.47	-14.86	-11.94	-11.45	-12.68	-2.79	-1.8	2.29	-1.51	-1.76	0.81	-0.64	0.16	3.46	-1.56	-2.14	1.3
Middle	Average	40.84	117	1.25	16	0	28	7	F	129.1	145.75	125.62	140.53	99.78	124.13	104.5	130.09	-6.93	-0.77	-4.78	-1.53	-4.87	-3.23	-7.65	-6.56	-1.56	0.32	-1.87	-4.59	0.88	-3.23	-4.57	-2.29	-3.76	-7.63	-5.53	-7.06	-4.7	-2.66	-3.12	-3.88	-2.48	-1.81	-2.33	-2.44	-2.82	-4.67	-5.33	-3.08
Middle	Average	61.17	116	0.5	16	0	29	7	M	111.71	121.4	114.94	122.89	110.71	132.33	110.71	114.44	-0.27	-1.73	-0.84	-1.69	-2.33	-2.08	0.48	-0.91	-0.44	-0.21	-0.65	-0.07	-0.68	0.17	0.02	0.67	-1.84	2.57	0.18	-0.31	2.61	-0.7	0.34	2	-1.25	-0.02	-0.67	-0.34	0.49	1.27	0.31	0.19
Middle	High	90.77	128	1	18	0	30	9	F	116.18	121.4	118.17	127.61	119.16	128.36	106.49	123.39	-8.47	-9.48	-8.68	-9.74	-13.67	-13.11	-8.38	-10.94	-6.44	-6.81	-10.03	-6.11	-5.75	-7.54	-10.45	-9.03	-10.67	-7.45	-8.62	-7.4	-5.54	-7.62	-1.86	-5.59	-9.27	-5.32	-9.49	-11.69	-9.76	-6.05	-9.31	-3.43
Middle	Average	48.17	110	1	16	0	30	7	F	126.12	124.88	127.11	130.84	127.86	123.88	116.92	119.91	-5.98	-3.47	-5.7	-4.22	-4.47	-1.84	-4.32	-2.85	-5.47	-4.38	-6.79	-4.78	-2.77	-4.42	-4.21	-0.31	-5.89	-4.03	-2.56	-2.8	-3.62	-4.67	-2.18	-3.51	-3.03	-1.22	-2.44	-2.32	-0.26	-1.5	-0.6	1.67
Middle	High	67	111	0.5	18	0	28	8	F	102.26	106.24	100.77	105.74	122.64	111.21	107.98	115.18	-7.35	-8.06	-6.6	-9.42	-10.63	-10.03	-9.94	-8.4	-7.67	-9.42	-10.67	-9.06	-8	-10.74	-8.83	-8.26	-11.34	-10.38	-8.05	-11.1	-0.79	-2.18	-2.25	-0.64	-2.08	-3.65	-4.91	-4.36	-4.67	-4.67	-3.58	-3.77
Young	Average	53.5	107	1	14	0	30	6	M	105.74	112.95	112.2	120.65	99.03	107.98	99.28	107.73	-10.8	-10.48	-11.66	-10.12	-14.96	-12.25	-12.8	-11.09	-10.64	-9.38	-10.68	-9.87	-9.05	-11.69	-17.2	-14.64	-20.5	-15.31	-13.66	-12.64	-4.51	-5.68	-6.21	-4.15	-6.41	-5.6	-8.21	-9.2	-12.32	-5.06	-7.42	-2.43
Middle	Average	55	104	1.25	17.5	0	28	9	F	101.02	125.12	111.21	138.3	109.22	131.34	109.47	130.59	-8.6	-6.84	-10.26	-9.48	-12.1	-13.08	-9.51	-9.97	-10.8	-5.85	-14.3	-8.98	-3.5	-11.52	-10.48	-7.94	-14.02	-7.23	-5.04	-10.57	-2.61	-9.89	-6.26	-3.03	-9.1	-5.46	-4.5	-10.47	-5.24	-5.69	-7.82	-3.53
Middle	Average	55.83	122	1.25	18	0	30	7	F	102.26	107.98	100.77	104	101.52	103.75	99.78	103.26	-3.51	-6.62	-2.39	-5.83	-6.15	-9.95	-4.06	-5.69	-2.88	-4.93	-7.61	-3.32	-5.9	-6.99	-6.2	-10.87	-10.24	-5.66	-7.08	-10.7	2.28	-1.38	2.29	1.15	-1.03	1.84	-2.38	-4.2	0.17	1.01	-0.59	0.58
Middle	High	89.43	123	0.67	16	28.21	30	9	M	167.62	133.08	157.18	155.44	135.56	126.62	110.71	111.71	0.04	-4.86	-0.56	-3.23	-2.25	-2.79	-0.38	0.12	-0.17	-1.88	-2.65	1.15	-3.47	-3.75	-0.12	-2.16	-0.91	0.26	0.06	-2.21	-2.24	-3.76	-2.93	-2.12	-4.72	-2.09	-3.78	-2.36	0.14	-0.75	0.81	0.75
Young Old	High	86.67	121	1	18	0	29	9	F	124.88	117.92	124.13	139.79	132.08	140.78	118.91	151.47	-4.41	-5.99	-4.34	-7.47	-10.04	-10.18	-8.23	-6.35	-2.99	-5.15	-6.08	-2.24	-2.98	-0.93	-4.66	-5.86	-10.71	-4.61	-2.88	-7.37	-1.79	-6.68	1.62	-3.83	-7.96	-3.83	-7.7	-9.85	-6.49	-5.15	-6.77	-2.07
Middle	High	84.3	127	1.88	20	10.35	30	9	M	102.51	119.41	109.47	123.63	124.13	123.39	112.7	111.71	-3.58	-4.61	-3.65	-4.23	-3.91	-3.8	-3.03	-4.34	-3.78	-3.69	-6.62	-3.52	-3.69	-5.46	-1.47	-2.8	-4.27	-2.15	-3.57	-5.27	-1.05	-1.43	-1.11	-1.33	-2.03	0.08	-2.21	-1.36	-1.13	-0.97	-1.17	-0.68
Young	Average	41.17	100	1	13	0	29	6	M	128.6	123.88	131.83	125.12	120.15	121.4	121.4	106.49	-2.99	-5.44	-2.03	-4.28	-1.13	-4.72	0.85	-2.81	-1.82	-4.84	-7.36	-2.57	-5.77	-6.5	-1.84	-4.09	-4.57	1.38	-2.88	-5.8	-2.14	-2.82	-2.66	-2.48	-3.65	-3.42	2.03	-1.19	-0.44	3.84	0.57	0.01
Middle	High	72.5	124	1.25	14	12.5	30	9	M	104.75	130.84	101.02	118.91	115.18	107.23	112.2	106.98	-5.28	-8.02	-5.52	-5.61	-5.44	-7.41	-8.25	-9.36	-4.46	-2.21	-6.8	-5.46	-6.17	-7.25	-5.22	-6.64	-8.31	-9.7	-9.69	-11.56	-3	-6.27	-4.18	-3.29	-6.23	-2.27	-3.38	-4.58	-0.88	-5.25	-5.16	-4.32
Middle	Average	51.33	120	0.8	23	14.64	29	9	M	110.46	120.4	109.97	133.33	111.95	116.68	110.21	114.69	-3.83	-3.66	-6.28	-7.16	-8.18	-7.84	-9.36	-9.06	-2.9	-3.02	-5.64	-1.63	0.61	-1.57	-4.83	-5.1	-6.87	-7.85	-7.36	-8.88	-2.25	-4.8	0.02	-1.71	-4.31	3.97	-4.29	-4.32	-0.28	-4.94	-4.06	-1.61
Young Old	High	78.5	127	1.25	16	10.4	29	9	F	108.97	67.47	116.68	110.21	95.06	110.71	109.22	104.25	-3.32	-1.8	-1.06	1.23	-5.73	-7.01	-6.45	-5.54	0.94	1.5	-2.85	-2.18	-2.97	-1.88	-7.83	-7.73	-10.51	-8.88	-7.34	-8.79	0.39	3.13	5.73	-0.35	0.53	5.48	-3.26	-4.92	1.44	-3.16	-3.26	4.43
Middle	Average	65.5	121	1.25	16	0	29	9	F	93.56	104.25	90.08	105.99	88.84	99.03	94.31	98.04	-4.24	-5.79	-3.7	-8.36	-5.67	-6.07	-4.66	-7.28	-6.36	-8.82	-9.91	-6.88	-6.8	-8.3	-9.07	-8.33	-9.18	-7.2	-9.73	-11.16	-0.75	-2.91	0.64	0.34	-0.32	2.03	0.37	0.55	-0.41	-1.19	-0.28	0.36
Young Old	High	91.17	129	1.25	20	0	30	7	F	123.63	108.72	131.09	163.89	106.49	105.74	112.2	119.16	-7.48	-4	-8.12	-6.67	-8.94	-7.67	-7.78	-6.49	-6.72	-6.28	-6.8	-5.42	-3.55	-5.12	-6.25	-7.73	-9.76	-5.71	-4.73	-8.67	-5.86	-3.74	-3.17	-7.06	-3.13	-0.45	-5.41	-3.23	-1.63	-3.68	-4.32	-3.49
Middle	High	72.93	128	1	16	0	30	7	F	109.97	135.56	108.23	115.68	110.46	133.82	113.69	128.6	-1.43	-5.1	-3.88	-4.99	-4.28	-4.73	-3.8	-5.22	-2.46	-2.68	-3.95	-1.76	-3.5	-2.93	-2.61	-2.51	-7.97	-3.91	-2.91	-5.73	-2.66	-5.41	-3.45	0.26	-4.57	-2.04	-4.73	-5.9	-7.1	-3.58	-6.54	-4.65
Middle	High	72	123	1.25	16	0	30	7	F	96.05	126.37	94.56	125.62	100.27	127.11	133.57	123.39	-1.81	-2.89	-0.97	-1.99	-1.36	-4.75	-3.2	-4.67	0.32	-0.56	0.32	-0.92	-1.69	-3.4	-0.49	-3.36	-3.36	-2.73	-4.01	-3.33	-0.19	-1	0.13	-0.99	-1.32	1.38	-0.16	-3.15	-0.91	-2.66	-3.19	-0.39
Middle	High	75	122	1.25	18	0	30	9	M	128.11	137.3	124.63	153.45	125.12	132.58	145.5	128.36	-2.1	-1.83	1.31	0.19	-3.01	-3.69	-1.88	-3.89	1.22	0.22	-3.47	-0.05	-1.1	-1.24	-0.76	-1.27	-0.56	0.51	-1.62	-1.09	-0.53	-2.12	-2.98	-3.2	-2.64	-4.24	-1.94	-1.75	-2.27	-3.61	-3.24	-3.24
Old-Old	High	70.67	125	0.67	18	19.17	30	5	M	132.08	143.02	108.47	140.04	107.73	135.07	113.2	128.6	-0.85	-0.04	1.08	0.21	-7.04	-4.22	-8.23	-3.06	0.94	0.03	-3.11	-0.85	0.78	0.21	-9.08	-3.19	-5.55	-7.86	-3.54	-4.11	0.36	-0.26	-2.72	0.48	-0.75	-0.8	-4.35	-6.39	-5.12	-6.23	-4.04	-3.05
Young	High	89.25	129	1	17	0	30	9	M	136.8	128.6	132.08	133.33	135.81	132.08	135.31	125.62	-5.28	-5.98	-5.16	-6.73	-3.78	-5.62	-3.01	-4.42	-3.16	-5.21	-4.73	-3.15	-3.9	-6.47	-1.44	-3.52	-2.96	-1.42	-2.66	-5.37	-5.63	-6.04	-6.94	-5.27	-4.97	-7.46	-5.34	-4.55	-5.3	-4.14	-3.27	-5.99
Middle	Average	57.33	102	1.25	16	0	28	7	F	95.3	117.17	107.98	116.68	88.84	110.21	85.86	111.21	-6.61	-6.69	-6.13	-7.85	-7.7	-8.04	-7.33	-8.27	-7.22	-8.12	-8.86	-7.46	-7.34	-10.42	-9.72	-11.21	-13.55	-10.8	-12	-12.37	0.81	-2.44	-1.31	0.71	-2.11	-0.65	-1.36	-1.26	-0.18	-1.2	-1.28	1.24
Middle	Average	53.17	118	1.25	14	0	30	7	M	134.57	169.11	137.8	164.14	138.54	142.77	133.08	133.08	-5.07	-1.13	-3.49	-1.89	-4.1	-2.68	-4.24	-4.45	-2.39	-2.07	-6.07	-2.85	1.35	4.43	-1.76	-0.19	-3.34	-2.97	-3.07	-5.63	-3.25	-2.25	0.07	-3.28	-3.63	-0.17	-5.01	-3.57	-2.81	-3.32	-4.42	-3.59
Young	High	69.33	115	1	17	0	29	7	F	104	105.74	105.24	105	106.98	110.96	106.98	107.23	-0.12	-4.07	0.29	-3.61	-1.13	-7.4	-1.43	-5.35	-0.9	-4.24	-4.47	-1.75	-5.46	-5.33	-1.5	-6.35	-6.63	-0.74	-4.73	-4.37	5.36	-0.3	-1.13	6.06	-0.61	0.51	5.11	-1	-0.63	3.45	-0.99	1.44
Middle	Average	59.67	121	0.67	18	0	29	8	F	99.53	124.38	109.22	122.14	92.82	126.62	89.09	107.73	-3.58	-3.08	-0.34	-3.67	-1.88	-3.19	-0.51	-2.84	-0.45	-1.34	-1.13	-3.11	-0.54	-4.26	-1.46	-2.02	-2.91	-1.99	-2.06	-2.24	4.02	-1.8	2.54	0.92	-2.19	2.83	1.42	-1.79	2.34	0.74	-2.25	1.67
Middle	Average	47.5	111	0.8	16	0	29	9	F	118.91	122.89	123.14	130.84	114.69	135.56	117.92	145.01	-5.77	-2.36	-5.25	-4.94	-9.64	-7.85	-6.63	-4.68	-5.2	-2.84	-7.17	-5.43	-0.46	-4.73	-9.73	-6.78	-5.79	-6.95	-2.82	-7.16	-2.3	-4.88	-2.53	-2.89	-2.08	0.2	-6.9	-7.09	-3.64	-4.34	-4.3	-2.27
Young	Average	47.17	107	0.5	13	0.8	30	8	F	109.72	115.18	113.69	116.43	105.24	116.68	107.98	115.43	-12.25	-11.9	-10.69	-10.67	-7.47	-7.54	-7.88	-7.87	-11.4	-10.28	-16.07	-13.33	-11.87	-15.61	-6.98	-6.92	-10.54	-7.44	-6.06	-10.04	-6.14	-8.16	-8.94	-4.52	-7.76	-10.01	-0.7	-3.57	-4.41	-0.58	-1.65	-6
Middle	High	70.77	122	0.67	12	0	30	9	M	110.96	122.14	138.54	147.24	120.65	118.91	96.05	126.12	-0.19	0.92	-4.14	-6.4	-5.18	-8.8	-5	-8.93	-2.95	-5.77	-8.02	0.06	0.92	-0.34	-4.67	-9.2	-12.07	-6.61	-9.4	-11.74	-1.05	-5.38	-2.65	-0.26	0.09	0.32	-3.34	-5.62	-6.66	-2.33	-6.65	-4.3
Young Old	Average	49.67	127	1	16	0	30	6	F	103.26	146	106.74	138.79	124.13	140.78	107.98	141.53	-10.98	-7.06	-9.73	-4.71	-13.25	-7.17	-12.9	-6.29	-6.84	-1.13	-7.19	-7.48	-3.09	-7.05	-10.98	-5.55	-11.64	-10.74	-4.13	-12.1	-4.13	-5.11	-0.7	-3.95	-6.01	-0.31	-9.37	-6.82	-2.2	-7.34	-6.05	-4.24
Young Old	Average	46.33	121	0.8	18	10	29	8	M	117.17	127.11	135.81	140.28	128.11	153.45	136.06	143.76	-6.7	-7.61	-7.44	-9.18	-7.62	-5.61	-6.24	-4.45	-4.92	-4.92	-6.5	-3.79	-3.25	-9.72	-6.3	-2.7	-5.39	-5.22	-3.67	-7.81	-5.49	-8.92	-4.64	-5.78	-8.16	-4.93	-9.82	-7.57	-7.56	-6.31	-5.39	-6.6
Young Old	Average	62.67	124	0.8	16	30	30	6	M	117.42	150.47	147.74	155.44	133.33	128.6	114.94	134.82	-4.4	-6.57	-6.76	-7.48	-6.68	-7.38	-7.2	-7.36	-6.87	-5.98	-8.04	-3.63	-4.55	-11.94	-8.13	-6.44	-8.31	-9.01	-6.34	-9.23	-8.26	-9.63	-7.05	-6.64	-9.13	-9.66	-8.94	-9.31	-6.53	-8.78	-9.06	-6.93
Old-Old	Average	65.83	125	0.5	20	9.5	28	5	F	113.44	155.19	111.21	120.65	94.56	96.55	78.41	147.99	-7.75	-11.06	-8.68	5.94	-0.41	-0.58	1.18	0.77	-8.84	6.83	-9.08	-10.54	-11.66	-14.62	-0.72	-1.21	0.36	-0.59	0.92	0.13	-5.19	-5.22	0.8	-3.3	-7.03	2.47	0.36	-0.17	-0.74	1.97	-0.26	3.5
Young	Average	60.17	122	1.25	14	0	30	8	M	149.23	145.25	141.28	146	139.79	142.77	137.55	139.04	-1.06	-3.17	1.45	-1.58	-1.9	-2.92	-1.79	-2.9	2.41	0.22	-0.73	1.25	-0.98	-3.5	2.53	-1.17	-2.44	0.35	-1.24	-2.16	-0.96	-2.61	-4.03	-3.86	-5.69	-5.96	-5.22	-3.28	-2.9	-3.99	-4.27	-1.95
Young	Average	48.67	118	1.25	13	0	30	7	F	104.5	107.98	137.05	106.24	101.52	106.24	102.76	110.71	-4.63	-7.11	-6.81	-7.02	-1.99	-2.78	-0.88	-3.56	-6.68	-6.49	-11.52	-2.89	-7.5	-7.62	-2.41	-2.92	-1.72	-1.78	-2.78	-2.12	-2.73	-6.35	-5.27	-5.05	-4.04	-5.29	1.81	-1.86	1.22	-0.09	-1.28	-0.68
Young	High	79.33	120	1.25	16	0	30	8	F	103.26	114.44	101.02	116.92	126.62	117.67	123.88	124.63	-6.88	-9.71	-6.21	-11.07	-4.91	-8.52	-4	-7.85	-5.2	-9.37	-8.9	-7.54	-8.57	-9.32	-3.48	-6.16	-6.69	-2.55	-6.32	-4.49	0.82	-5.55	-2.95	-0.05	-4.88	-4.97	-0.6	-1.76	-5.83	0.6	-3.57	-4.96
Young	High	73	128	1.25	18	0	30	8	F	109.97	112.45	110.46	110.21	122.89	117.67	107.23	102.01	2.12	-2.68	0.51	-4.36	-3.46	-7.53	0.19	-3.85	2.1	-3.49	0.34	1.51	-2.93	-5.1	-1.63	-6.45	-7.28	1.06	-4.78	-5.18	5.29	0.6	0.82	9.87	1.71	-2.28	3.18	-0.44	2.13	6.74	2.79	4.93
Old-Old	High	70.33	125	0.5	22	25.8	28	5	M	119.66	129.1	122.64	125.37	119.91	126.86	121.4	127.36	-9.46	-5.85	-8.07	-3.15	-6.13	-3.83	-7.55	-4.28	-6.18	0.36	-3.37	-5.89	-2.71	-4.87	-4.46	-1.96	-3.51	-6.12	-1.91	-4.66	0.23	-3.18	-10.16	-3.79	-4.96	-4.19	-1.62	-4.54	-6.01	-1.52	-4.94	-5.76
Young	High	86.6	118	1.25	16.5	0	30	9	F	123.63	119.91	135.56	127.61	121.15	112.95	115.18	119.41	-5.97	-8.5	-7.97	-9.41	-5.47	-3.95	-2.01	-2.42	-6.49	-5.16	-6.48	-4.33	-5.37	-5.52	-3.67	-0.71	-1.81	0.12	0.77	-0.06	-1.23	-6.59	-5.17	-2.82	-6.01	-4.35	-0.13	-0.52	0.03	0.07	0.08	0.63
Young Old	Average	61	100	0.5	22	7.14	28	6	F	117.67	127.61	124.88	128.85	117.17	117.42	109.72	121.4	-6.24	-3.62	-5.15	-2.17	-8.85	-8.88	-7.82	-8.07	-3.17	0.13	-2.56	-4.42	-1.18	-2.9	-9.1	-9.58	-9.96	-8.81	-8.7	-10.9	-2.24	-2.13	-3.1	-4.44	-2.9	-2.92	-6.2	-6.74	-4.02	-6.27	-7.03	-6.65
Young	High	66.93	114	1.25	14	0	30	6	M	126.86	125.37	106.74	130.59	128.6	137.8	121.15	130.34	-0.17	-1.35	2.24	-0.89	1	-2.81	0.76	-1.5	1.7	-0.97	1.11	-1.9	-2.21	-4.45	1.8	-0.32	-0.11	1.93	1.75	0.42	0.88	-2.35	-1.8	-0.69	-2.18	-3.75	0.54	-0.84	-2.65	1.56	-0.88	2.41
Young Old	Average	63.17	131	0.67	20	22.7	29	6	M	151.96	130.84	144.51	133.82	145.01	147.24	135.56	135.81	-4.45	-4.45	-3.76	-3.97	-6.26	-8.11	-3.97	-5.79	-0.32	-1.53	-2.46	-1.39	-2.09	-4.85	-1.92	-5.72	-4.65	-1.3	-3.84	-5.72	-10.27	-6.95	-2.17	-9.15	-7.36	-6.37	-7.69	-7.52	-3.27	-5.17	-5.93	-3.6
Young	Average	39	118	1	14	0	30	7	F	172.34	120.15	110.46	122.64	129.35	116.18	110.71	109.22	-5.94	-6.64	-4.15	-8	-6.33	-6.28	-4.72	-3.12	-3.23	-6.46	-8.2	-4.45	-4.35	-7.18	-3.41	-4.35	-7.12	-2.89	-1.56	-6.22	-3.65	-5.27	-7.23	-4.97	-4.41	-3.89	-2.78	-2.19	-1.64	-1.69	-0.84	-2.67
Young Old	High	72	110	0.67	12	1.25	30	6	F	130.59	128.36	126.12	131.83	128.6	121.15	116.18	112.45	-2.43	-2.5	-0.29	-4.39	-4.52	-6.45	-4.73	-4.56	0.29	-3.49	-7.46	-2.13	0.29	-6.02	-5.53	-7.6	-8.59	-6.62	-6.26	-7.88	-2.55	-5.95	-4.92	-4.85	-4.98	-4.66	-4.98	-7.42	-5.18	-4.04	-3.3	-1.03
Young	High	86.15	115	0.67	13	0	30	9	M	140.53	138.79	139.79	144.76	133.57	124.38	126.62	137.05	-8.32	-9.2	-7.73	-10.37	-9.34	-7.82	-6.85	-8.04	-1.5	-6.56	-4.78	-2.21	-4.85	-5.16	-4.11	-4.36	-5.53	-5.26	-5.93	-5.87	-9.11	-9.9	-10.22	-7.63	-9.65	-6.64	-5.7	-5.19	-4.78	-3.83	-8.16	-7.32
Young Old	High	87.17	121	0.8	14	19.58	30	7	F	93.81	114.44	98.29	117.92	88.35	89.84	116.18	108.47	-9.27	-8.05	-9.65	-8.48	-17.12	-14.08	-16.49	-13.08	-9.11	-8.72	-15.06	-9.03	-8.1	-8.62	-19.4	-18.22	-19.55	-20.18	-17.13	-17.78	-5.25	-4.73	-0.8	-4.29	-2.52	0.72	-9.35	-6.31	-2.12	-11.87	-8.44	0.42
Young Old	High	77	109	0.8	12	12.9	30	5	F	105.99	110.21	109.72	105.24	103.01	106.24	105.74	109.72	-7.18	-6.14	-7.19	-6.21	-7.51	-8.46	-4.25	-4.82	-6.46	-8.84	-5.71	-8.54	-8.9	-13.61	-9.81	-11.58	-13.94	-4.68	-6.18	-7.27	-3.06	2.04	11.56	-1.95	1.79	1.22	-0.82	-1.55	4.65	3.09	1.16	7.46
Young Old	High	76.17	120	0.67	14	21.88	30	5	F	120.4	117.17	118.91	115.68	117.92	114.69	113.2	123.63	-3.86	-7.65	-5.49	-6.15	-6.98	-9.36	-6.6	-6.92	-5.95	-4.47	-6.78	-4.06	-6.1	-8.24	-4.78	-7.56	-8.13	-5.62	-4.98	-9.05	-2.16	-4.44	-3.58	-2.35	-5.18	-4.11	-6.42	-6.9	-6.92	-4.74	-5.07	-2.3
Young Old	High	87	127	0.8	18	0	30	7	M	118.42	117.92	121.4	117.67	114.19	115.18	112.45	114.94	-9.31	-8.06	-7.86	-6.96	-14.91	-13.29	-9.55	-8.94	-6.89	-6.74	-10.93	-7.39	-7.59	-10.27	-16.68	-16.96	-18.64	-9.12	-11.07	-13.93	-8.6	-6.59	-5.77	-9.04	-7.06	-8.02	-14.59	-10.77	-7.16	-10.67	-6.15	-5.75
Young Old	Average	59.67	124	0.8	14	20.36	27	6	F	96.3	101.76	163.89	117.67	106.74	116.18	96.3	138.54	0.87	-3.65	-0.56	-2.52	-4.78	-5.25	-2.83	-4.42	1.14	-0.93	-1.15	3.33	-1.46	-0.5	-5.59	-5.44	-12.28	-4.25	-3.02	-8.78	-2.17	-3.03	-0.08	-2.28	-4.06	0.83	-1.93	-2.74	-0.16	-1.38	-5.62	-0.91
Young Old	High	85.67	127	0.67	18	14.17	30	6	F	117.42	141.28	115.43	148.98	115.43	178.06	131.34	150.97	-1.41	-1.41	-2.31	-2.54	-5.81	-5.66	-5.19	-3.86	-0.95	-0.76	-3.59	0.03	0.32	-2.01	-5.17	-4.35	-4.21	-3.78	-1.69	-6.69	-2.87	-3.73	-4.63	-1.92	-3.37	-3.49	-6.37	-7.28	-6.96	-6.67	-7.55	-6.43
Old-Old	High	91.6	121	0.67	12	20.4	29	6	F	103.75	111.95	102.26	102.51	106.24	124.38	106.49	116.92	-8.91	-7.68	-7.72	-9.88	-12.05	-12.03	-7.36	-7.37	-4.68	-7.18	-8.18	-6.81	-5.3	-7.17	-10.22	-8.46	-11.51	-6.49	-5.88	-7.12	-4.55	-4.43	-1.09	-4.73	-2.44	-1.77	-5.18	-7.26	-4.75	-1.7	-4.52	-1.24
Young Old	High	77.5	131	0.8	25	15	29	6	M	124.63	131.34	130.34	132.58	123.39	128.6	130.34	129.85	-0.49	-4.28	-2.86	-5.6	-4.81	-6.73	-2.86	-6.72	-0.7	-2.28	-4.44	0.84	-0.91	-2.42	-1.87	-2.8	-6.57	-0.35	-3.58	-6.1	-3.58	-5.92	-4.47	-2.65	-5.65	-2.81	-4.04	-4.98	-4.99	-3.88	-6.34	-3.46
Old-Old	Average	62.17	100	0.8	12	24.16	30	5	M	126.62	119.66	130.84	130.59	122.64	125.87	124.63	120.65	-9.55	-5.89	-9.3	-7.91	-12.06	-8.23	-11.58	-8.6	-5.74	-5.42	-4.33	-7.01	-3.64	-8.32	-11.25	-5.79	-11.07	-11.4	-7.83	-10.64	-8.87	-6.64	-2.99	-10.92	-6.01	-7.16	-11.76	-9.58	-8.73	-12.3	-8.51	-6.9
Young Old	Average	53.5	124	0.8	18	29.1	29	5	M	134.07	136.56	138.79	136.8	134.82	139.29	118.66	123.88	-1.88	-1.04	-1.3	-2.04	-7.65	-7.43	-7	-6.17	-0.89	-1.33	-3.54	-0.27	-0.25	-0.87	-7.81	-7.75	-7.23	-7.56	-6.46	-5.69	-3.93	-3.59	-6.36	-5.02	-2.79	-3.65	-9.34	-8.61	-8.56	-7.46	-7.19	-5.51
Young Old	High	85.67	125	0.5	16	16.25	30	6	M	116.68	115.43	108.23	140.53	129.35	140.78	137.05	134.57	-5.16	-4.85	-6.4	-3.95	-8.13	-7.63	-7.89	-6.4	-7.25	-2.74	-4.04	-5.7	-2.83	-6.96	-8.12	-6.18	-6.34	-6.65	-4.08	-8.88	-3.86	-5.97	-2.54	-3.27	-6.92	-3.77	-8.66	-8.4	-5.48	-6.98	-6.87	-5.15
Old-Old	High	92.15	127	0.67	14	20.38	29	6	F	115.68	122.39	120.9	122.89	111.71	131.83	117.92	130.59	-13.78	-11.76	-10.82	-8.25	-15.56	-12.81	-12.12	-11.79	-10.66	-6.33	-11.47	-11.74	-8.95	-11.38	-16.7	-8.83	-17.85	-14.31	-9.08	-15.39	-5.79	-6.68	-5.33	-7.96	-9.54	-5.74	-10.54	-16.46	-14.65	-7.86	-14.89	-8.16
Old-Old	High	94.15	130	0.5	20	21.67	30	8	F	106.49	105.24	109.22	106.49	103.26	101.52	113.69	102.26	-6.77	-6.18	-5.42	-3.96	-8.16	-6.56	-8.73	-6.99	-9.28	-8.06	-8.72	-10.01	-9.69	-10.28	-11.49	-10.49	-10.61	-12.62	-10.9	-12.43	2.57	5.23	8.72	1.49	3.72	7.17	-0.93	2.4	3.76	-2.36	1.57	2.07
Old-Old	High	92.08	128	0.67	16	17.1	30	6	F	98.04	109.97	103.5	104.5	98.78	107.48	99.53	105.99	-7.43	-8.92	-6.69	-6.98	-11.38	-10.6	-10.38	-10.6	-10.85	-8.47	-10.61	-10.44	-11.11	-12.42	-16.74	-14.03	-18.4	-17.03	-16.54	-17.99	-1.57	-2.38	1.87	-4.71	-3.67	0.94	-9.34	-7.43	-2.29	-10.3	-6.53	-2.64
Young Old	High	86.83	123	0.8	16	0	30	7	F	103.01	102.76	103.01	102.51	110.21	104.5	106.24	105.24	-9.25	-6.06	-10.8	-8.6	-13.63	-10	-13.23	-7.82	-11.55	-8.38	-14.2	-9.74	-6.34	-13.61	-11.71	-8.82	-13.7	-12.59	-7.07	-12.75	-3.23	-2.16	0.83	-2.3	-0.95	1.74	-6.28	-4.21	-1.25	-5.67	-2.19	-0.06
Old-Old	High	91.15	128	0.8	18	14.58	30	9	F	109.47	112.2	109.47	112.45	103.01	114.94	106.49	111.46	-7.72	-8.34	-8.67	-10.74	-8.51	-8.42	-10.84	-11.64	-8.77	-9.19	-11.46	-8.09	-7.11	-12.02	-8.41	-7.04	-8.24	-11.91	-10.47	-11.01	-6.26	-5.93	-5.23	-4.67	-4.35	-4.83	-6.23	-5.63	-6.3	-6.69	-6.81	-6.71
Young Old	High	73.98	128	1.25	16	15.38	29	6	F	116.43	120.9	117.42	119.91	154.7	143.51	106.49	144.76	-2.25	-2.92	-3.52	-3.76	-8.5	-6.87	-9.85	-5.63	-3.45	-1.85	-5.29	-1.49	-1.57	-4.63	-8.58	-5.48	-3.35	-12.99	-4.9	-8.08	-5.64	-4.02	-4.39	-5.53	-3.18	-3.84	-10.82	-9.56	-3.56	-7.75	-7.04	-7.3
Old-Old	High	76	124	0.8	12	1.25	30	6	F	119.66	118.17	119.16	117.92	130.84	122.14	120.4	118.42	-4.22	-6.87	-4.63	-5.62	-9.48	-11.11	-9.55	-9.99	-1.28	-3.69	-5.05	-1.45	-4.45	-4.98	-5.41	-7.99	-10.72	-6.98	-8.28	-11.16	-3.42	-2.3	-2.77	-1.7	-3.72	-2.15	-8.68	-8.29	-5.39	-7.55	-7.34	-5.5
Old-Old	High	88.5	124	0.5	24	25.42	30	7	M	91.82	86.61	105	89.09	105.99	91.33	101.52	95.3	-12.47	-9.97	-10.42	-5.86	-9.26	-5.93	-9.72	-6.8	-11.85	-9.2	-12.86	-13.36	-13.26	-13.94	-11.11	-8.35	-11	-11.73	-10.25	-10.66	-4.29	1.81	2.62	-6.56	-0.21	-0.48	-4.97	0.16	0.21	-5.08	0.94	0.01
Old-Old	Average	52	118	0.8	20	3.33	30	6	F	118.42	119.66	173.83	164.14	106.24	109.97	98.53	110.96	3.25	-1.74	-0.12	-0.14	-6.89	-5.76	-4.68	-1.91	0.7	0.29	-3.88	2.85	-0.84	-0.1	-6.33	-5.22	-6.16	-6.88	-1.64	-4.54	0.43	0.21	-1.51	2.55	-0.41	2.04	0.95	-2.62	1.29	1.78	-1	1.7
Old-Old	High	85.83	131	1	19	9.17	30	6	F	111.71	117.42	99.53	97.79	124.63	135.56	165.38	134.57	-2.07	-4.65	-4.05	-5.1	-6.26	-6.69	-3.41	-4.77	-3.98	-4.91	-7.21	-1.94	-4.72	-6.99	-6.62	-4.91	-5.87	-3.5	-3.1	-2.43	-3.54	-4.82	-3.57	-3.57	-4.77	-1.45	-4.58	-7.62	-5.7	-5.01	-7.22	-3.29
Old-Old	High	77.83	122	0.8	17	27.08	29	6	F	97.04	100.77	92.07	93.07	96.05	112.2	99.53	97.79	-2.47	-4.22	-2.22	-4.37	-7.45	-7.74	-8.41	-6.61	-2.34	-4.55	-5.88	-5.16	-5.04	-4.26	-9.31	-6.05	-9.85	-9.53	-6.33	-7	1.78	2.15	5.46	3.6	2.44	4.48	0.82	-3.63	0.71	-2.2	-2.72	1.76
Young Old	High	75	123	1.25	13	3.33	29	6	F	108.23	111.21	112.45	113.94	105.74	127.11	113.2	125.62	-5.95	-6.31	-6.76	-7.03	-6.89	-6.8	-6.42	-5.24	-7.03	-4.5	-10.84	-5.24	-3.7	-9.84	-7.84	-4.55	-12.56	-6.74	-3.4	-7.94	-2.03	-7.02	-2.37	-2.16	-5.36	-2.72	-0.34	-6.08	-3.01	-0.97	-3.79	-0.37
Young Old	High	82.67	125	0.67	12	19.29	30	7	M	129.6	132.33	130.09	128.11	120.65	127.61	117.92	121.65	-10.59	-8.57	-9.36	-5.46	-13.43	-10.19	-7.27	-5.15	-4.84	-3.18	-6.12	-4.67	-5.24	-6.47	-10.92	-8.86	-9.93	-6.88	-5.43	-6.13	-7.28	-4.3	-5.67	-8.54	-5.87	-6.46	-11.41	-8.36	-8.98	-6.03	-4.15	-3.28
Young Old	High	83.17	124	0.67	16	13.33	30	8	M	128.11	117.92	135.07	115.68	109.72	110.96	127.86	119.66	-7.59	-7.67	-6.35	-6.08	-5.44	-5.93	-6.35	-6.01	-6.12	-5.42	-9.24	-7	-6.89	-8.19	-5.34	-5.53	-7.2	-6.01	-5.46	-7.65	-6.69	-5.2	-7.9	-8.17	-6.39	-4.47	-5.14	-4.02	-3.65	-6.34	-4.92	-5.81
Young Old	High	88.17	120	0.8	16	0	29	6	F	111.71	114.44	107.23	119.41	108.23	118.42	104.5	120.9	-7.19	-8.86	-7.78	-6.34	-10.93	-7.67	-8.64	-7.72	-7.95	-5.61	-10.55	-8.3	-6.43	-9.72	-10.69	-6.62	-10.31	-9.29	-6.89	-13.58	-5.52	-5.88	-1.84	-4.55	-8.42	-5.28	-4.76	-5.4	-4	-2.91	-4.65	0.14
Old-Old	Average	57.17	99	0.5	14	22	27	5	F	173.09	164.14	135.31	88.1	110.96	104.75	106.98	109.72	-2.39	-0.32	1.2	-0.33	-4.75	-4.81	-1.83	-4.03	3.09	-0.1	-1.82	-1.41	-0.3	4.1	-3.23	-3.96	-6.11	-1.3	-3.77	-3.28	-0.8	-0.76	0.79	-1.26	0.04	0.25	-1.99	-0.73	0.94	-0.1	-2.32	-0.36
Old-Old	High	79.5	124	0.5	12	30.42	30	6	F	121.89	136.31	103.5	105.99	103.5	114.94	102.76	118.42	-1.05	-0.15	-0.41	-9.89	-6.07	-7.15	-1.72	-2.44	-1.76	-1.89	-5.03	-1.48	-4.47	-3.32	-6.19	-6.36	-9.07	-1.49	-0.97	-6.21	0.67	-10.71	3.52	-2.44	2.07	-1.99	-2.33	-6.54	-1.22	1.8	-0.58	0.38
Old-Old	High	80.5	125	0.4	16	21.07	30	5	M	104.5	127.36	116.68	135.81	124.88	134.82	111.71	128.85	-5.09	-4.21	-6.34	-5.19	-4.74	-4.53	-5.95	-3.29	-8.81	-3.9	-8	-7.15	-3.45	-8.35	-7.24	-5.27	-8.96	-8.8	-3.95	-8.27	-5.31	-6.84	-3.22	-5.67	-6.61	-6.15	-5.02	-6.01	-5.94	-5.74	-4.45	-3.8
Old-Old	High	74.5	118	0.67	20	23.01	30	8	F	113.69	109.47	123.39	105.99	120.9	107.23	124.63	107.73	-3.03	-6.03	-1.03	-2.67	-5.13	-4.84	-6.15	-7.2	-0.42	-3.17	-2.86	-1.55	-6.79	-2.74	-2.88	-4.53	-5.05	-6.75	-8.33	-9.03	-2.85	-1.63	-0.21	-5.12	-2.22	-2.74	-3.12	-4.09	-3.27	-6.72	-3.56	-3.98
Young Old	High	80.83	125	0.8	20	31.15	30	7	M	107.23	106.49	117.42	118.42	110.71	115.68	106.24	124.38	-7.25	-6.51	-7.27	-8.05	-8.7	-7.36	-6.48	-5.78	-6.75	-7.86	-7.86	-6.13	-5.49	-6.76	-8.68	-7.02	-8.31	-6.57	-4.97	-6.66	-4.4	-4.52	-2.11	-5.32	-4.37	-2.95	-5.42	-5.34	-2.07	-3.87	-3.85	-3.3
Old-Old	High	87.67	130	0.67	16	22.27	29	6	M	123.63	125.12	124.13	129.85	101.02	135.81	114.69	133.33	-4.24	-4.36	-3.38	-5.77	-5.99	-6.86	-4.82	-5.74	-3.83	-4.59	-6.91	-3.21	-3.1	-5.72	-5.89	-3.56	-7.56	-4.97	-3.53	-4.65	-3.69	-5.16	-2.28	-4.93	-5.65	-2.16	-2.83	-6.6	-4.63	-2.97	-6.21	-2.29
Old-Old	High	77.33	129	0.8	18	21.67	28	5	M	105.99	131.34	97.29	110.46	98.78	119.66	99.03	122.64	-3.22	-2.6	-4.03	-1.92	-3.41	-3.48	-4.73	-3.7	-4.6	-0.16	-7.24	-4.35	-2.04	-7.49	-4.04	-2.81	-5.56	-6.02	-2.53	-4.72	-1.23	-1.45	-1.76	-0.19	-1.27	1.41	-1.34	-2.69	-0.52	-2.47	-1.65	-1.03
Young Old	High	88.98	127	0.67	12.5	9.58	33	9	F	108.47	99.28	99.03	101.02	100.27	97.54	99.78	123.39	-0.5	-2.22	-2.42	-1.62	-2.84	-2.71	-1.62	-2.1	-3.45	-1.97	-1.08	-1.72	-3.41	-2.46	-3.64	-2.98	-2.63	-3.09	-2.3	-3.69	0.67	0.16	2.7	2.41	-0.27	0.91	0.79	-0.15	3.93	0.29	0.69	3.54
Young Old	Average	43.17	104	0.8	14	13.57	28	4	F	105.99	89.59	105.49	137.55	117.42	127.36	110.96	128.36	-1.95	-2.49	-3.07	-3.85	-8.72	-7.83	-6.73	-9.22	-6.45	-8.1	-9.14	-4.16	3.91	-6.88	-9.43	-6.33	-11.56	-7.28	-7.36	-9.28	1.01	-3.85	0.07	0.84	-7.07	-1.55	-11.87	-10.29	-9.91	-7.33	-10.99	-6.72
Young Old	Average	60.17	123	0.67	19	24.54	30	7	M	95.8	113.2	92.57	118.42	89.84	119.91	97.04	119.16	-5.61	-4.57	-4.12	-3.1	-3.71	-3.36	-5.22	-4	-3.94	-2.57	-5.43	-5.28	-2.95	-3.87	-4.63	-2.69	-5.48	-6.45	-3.61	-7.36	-2	-1.52	-1.47	-1.93	-2.26	-0.78	-0.02	-1.53	-0.13	-0.05	-1.2	0.32
[truncated: 24 more columns]
